# Supplementary material for: Individual Determinants as the Causes of Failure in Learning to Swim with the Example of 10-Year-Old Children
Source: Int J Environ Res Public Health. 2022 May 6;19(9):5663. doi: 10.3390/ijerph19095663 (PMC9100805; doi:10.3390/ijerph19095663)
Supplement: Supplementary file 1 [file ijerph-19-05663-s001.zip]

Archive with 1 entries (1 files):
- ijerph-1700711-supplementary.pdf
